# Supplementary material for: A survey of the East Palaearctic Lycosidae (Araneae). 9. Genus Xerolycosa Dahl, 1908 (Evippinae)
Source: Zookeys. 2011 Jul 15;(119):11–27. doi: 10.3897/zookeys.119.1706 (PMC3192426; doi:10.3897/zookeys.119.1706)
Supplement: XML Treatment for Xerolycosa [file zookeys.119.1706-treatment1.xml]

<!DOCTYPE tp:taxon-treatment
  PUBLIC "-//TaxonX//DTD Taxonomic Treatment Publishing DTD v0 20100105//EN" "tax-treatment-NSO.dtd">
<tp:taxon-treatment xmlns:tp="http://www.plazi.org/taxpub"><tp:treatment-meta><mixed-citation publication-type="journal"><person-group><name><surname>Marusik</surname><given-names>Yuri M.</given-names></name><name><surname>Kovblyuk</surname><given-names>Mykola M.</given-names></name><name><surname>Koponen</surname><given-names>Seppo</given-names></name></person-group><article-title>A survey of the East Palaearctic Lycosidae (Araneae). 9. Genus <italic>Xerolycosa</italic> Dahl, 1908 (Evippinae)</article-title><source>Zookeys</source><day>15</day><month>7</month><year>2011</year><volume>2011</volume><issue>119</issue><fpage>11</fpage><lpage>27</lpage><pub-id pub-id-type="doi">10.3897/zookeys.119.1706</pub-id></mixed-citation></tp:treatment-meta><tp:nomenclature><tp:taxon-name>
                        <tp:taxon-name-part taxon-name-part-type="genus">Xerolycosa</tp:taxon-name-part>
                        <object-id xmlns:xlink="http://www.w3.org/1999/xlink" xlink:type="simple">http://species-id.net/wiki/Xerolycosa</object-id>
                    </tp:taxon-name><tp:taxon-authority>Dahl, 1908</tp:taxon-authority><tp:nomenclature-citation-list><tp:nomenclature-citation><tp:taxon-name>Xerolycosa</tp:taxon-name><comment>Dahl, 1908: 361. Type species: <italic><tp:taxon-name>Lycosa nemoralis</tp:taxon-name></italic> Westring, 1861.</comment></tp:nomenclature-citation><tp:nomenclature-citation><tp:taxon-name>Saitocosa</tp:taxon-name><comment><xref ref-type="bibr" rid="B18">Roewer, 1960</xref>: 889. Type species: <italic><tp:taxon-name>Tarentula flavitibia</tp:taxon-name></italic> Saito, 1934.</comment></tp:nomenclature-citation></tp:nomenclature-citation-list></tp:nomenclature><tp:treatment-sec sec-type="Diagnosis"><title>Diagnosis.</title><p>Members of this genus can be easily separated from otherEvippinae genera by the fewer number of ventral tibial spines on leg I (3pv &amp; 2rv, or 2–2v), carapace lacking transverse depression (present in <italic><tp:taxon-name>Evippa</tp:taxon-name></italic> Simon, 1882) and lack of pseudo-articulation of tarsi (<xref ref-type="fig" rid="F2">Fig. 13</xref>). <italic><tp:taxon-name>Xerolycosa</tp:taxon-name></italic> can be differentiated by the shape of their copulatory organs. Females have a short droplet-shaped septum (about as long as wide), while in <italic><tp:taxon-name>Evippa</tp:taxon-name></italic> the septum is long and has a well developed septal stem. The male palp in <italic><tp:taxon-name>Xerolycosa</tp:taxon-name></italic> has a shorter course of the seminal duct and a shorter embolus, which is only partly hidden by the tegulum.</p></tp:treatment-sec><tp:treatment-sec sec-type="Description"><title>Description.</title><p>Medium-sized (5.5–7.5) dark coloured or spotty lycosids. Carapace spotty or dark coloured with lighter median band and two lateral stripes. Cephalic region not elevated. Chelicerae with 3 promarginal and 2 retromarginal teeth. Inner side of chelicerae with a kind of stridulatory file (<xref ref-type="fig" rid="F2">Fig. 12</xref>). Femora with 3 dorsal spines, tibia and metatarsus with 2 dorsal spines, sometimes poorly developed, tibia and metatarsi with four or five ventral spines (3pv-2rv or 2–2v). Tarsi without transverse furrow.</p><p>Male palp: cymbium with several apical spines; tegular apophysis shifted retrolaterally, with bill-like extension directed ventrally. Palea absent, embolus forming almost a circle, only partly hidden by tegulum. Epigyne: fovea (depression) absent, septum droplet-shaped, covered with hairs, almost as wide as high; stem short. Weakly sclerotized parts of epigyne are referred to here as windows (<italic>Wi</italic>).</p></tp:treatment-sec><tp:treatment-sec sec-type="Comments"><title>Comments.</title><p><italic><tp:taxon-name>Saitocosa</tp:taxon-name></italic> was synonymised with <italic><tp:taxon-name>Xerolycosa</tp:taxon-name></italic> by <xref ref-type="bibr" rid="B24">Yaginuma (1986</xref>: p. 169) through synonymisation of the type species <italic><tp:taxon-name>Tarentula flavitibia</tp:taxon-name></italic> Saito, 1934 with <italic><tp:taxon-name>Xerolycosa nemoralis.</tp:taxon-name></italic></p><p><xref ref-type="bibr" rid="B4">Dahl (1908)</xref> described <italic><tp:taxon-name>Xerolycosa</tp:taxon-name></italic> and placed only two species in this genus: <italic><tp:taxon-name>Xerolycosa nemoralis</tp:taxon-name></italic> and <italic><tp:taxon-name>Xerolycosa miniata</tp:taxon-name></italic>. No type species was selected. It is not clear who selected <italic><tp:taxon-name>Xerolycosa nemoralis</tp:taxon-name></italic> as the type species. The first clear indication we found was in Roewer's catalogue (Roewer 1954: p. 309). The same species was indicated as the generotype in Roewer's revision of <tp:taxon-name>Lycosidae</tp:taxon-name> (<xref ref-type="bibr" rid="B17">Roewer 1959</xref>: p. 893) and in Bonnet's catalogue (<xref ref-type="bibr" rid="B2">1959</xref>: p. 4836).</p><p>In Platnick's catalogue (<xref ref-type="bibr" rid="B11">2011</xref>) five species are listed under <italic><tp:taxon-name>Xerolycosa</tp:taxon-name></italic>: <italic><tp:taxon-name>Xerolycosa miniata</tp:taxon-name></italic> (C.L. Koch, 1834), <italic><tp:taxon-name>Xerolycosa nemoralis</tp:taxon-name></italic> (Westring, 1861), <italic><tp:taxon-name>Xerolycosa pelengena</tp:taxon-name></italic> Roewer, 1960,<italic><tp:taxon-name>Xerolycosa sansibarina</tp:taxon-name></italic> Roewer, 1960 and <italic><tp:taxon-name>Xerolycosa undulata</tp:taxon-name></italic> Chen, Song et Kim, 1998. Roewer's species are known from Africa (Congo and Zanzibar). Judging from the figures, <italic><tp:taxon-name>Xerolycosa pelengena</tp:taxon-name></italic> is a member of <tp:taxon-name>Trochosini</tp:taxon-name>, due to its carapace pattern (two dark longitudinal stripes within the median band, just behind the PLE) and epigyne (anchor-shaped septum, and <!--PageBreak-->triangle-shaped hoods of the apical pocket) and seems to belong to <italic><tp:taxon-name>Trochosa</tp:taxon-name></italic>. Therefore, we propose the new combination: <italic><tp:taxon-name>Trochosa pelengena</tp:taxon-name></italic> (Roewer, 1960) comb. n. <italic><tp:taxon-name>Xerolycosa sansibarina</tp:taxon-name></italic>, known from the male sex only, has a carapace and abdominal pattern very different from <tp:taxon-name>Evippinae</tp:taxon-name> species, and the palp has a distinctly different conformation, typical for the <tp:taxon-name>Lycosinae</tp:taxon-name> (tegular apophysis stretching horizontally, tip of embolus visible and resting horizontally in a tegular depression). However, we refrain from suggesting a new combination because its generic affinities are currently unclear.</p><p>Because of the burrowing behaviour in <italic><tp:taxon-name>Xerolycosa mongolica</tp:taxon-name></italic> (Schenkel, 1963), believed to be absent in the other species, we first followed A.A. Zyuzin's (personal communication) opinion that it may belong to a separate genus. However, females of <italic><tp:taxon-name>Xerolycosa nemoralis</tp:taxon-name></italic> are known to excavate shallow depressions in soil (<xref ref-type="bibr" rid="B21">Smola 2007</xref>). In addition to behaviour, <italic><tp:taxon-name>Xerolycosa mongolica</tp:taxon-name></italic> has widely spaced posterior median eyes (one diameter apart) in contrast to the type species, <italic><tp:taxon-name>Xerolycosa nemoralis</tp:taxon-name></italic>, and <italic><tp:taxon-name>Xerolycosa miniata</tp:taxon-name></italic> (less than one diameter apart). Study of the male palp and the leg spination revealed no differences between <italic><tp:taxon-name>Xerolycosa mongolica</tp:taxon-name></italic> and the other species.</p></tp:treatment-sec><tp:treatment-sec><!--Section generated to contain objects referenced in tp:taxon-treatment.--><fig id="F2" position="float" orientation="portrait"><label>Figures 8–13.</label><caption><p>Somatic characters of <italic><tp:taxon-name>Xerolycosa nemoralis</tp:taxon-name></italic> <bold>8–9, 11–13</bold> and <italic><tp:taxon-name>Xerolycosa mongolica</tp:taxon-name></italic> <bold>10</bold> <bold>8–10</bold> prosoma, frontal <bold>11–12</bold> – chelicerae, median and inner view <bold>13</bold> tarsus IV, retrolateral. Arrows show cheliceral teeth and stridulatory files.</p></caption><graphic xmlns:xlink="http://www.w3.org/1999/xlink" xlink:href="ZooKeys-119-011-g002.jpg" position="float" orientation="portrait" xlink:type="simple"/></fig></tp:treatment-sec><ref-list><ref id="B18"><mixed-citation xmlns:xlink="http://www.w3.org/1999/xlink" xlink:type="simple"><person-group><name name-style="western"><surname>Roewer</surname><given-names>CF</given-names></name></person-group> (<year>1960</year>)<article-title> Araneae Lycosaeformia II (Lycosidae) (Fortsetzung und Schluss). Exploration du Parc national de Upemba Mission G. F.</article-title><source>de Witte </source><volume>55</volume>: <fpage>519</fpage>-<lpage>1040</lpage>.</mixed-citation></ref><ref id="B24"><mixed-citation xmlns:xlink="http://www.w3.org/1999/xlink" xlink:type="simple"><person-group><name name-style="western"><surname>Yaginuma</surname><given-names>T</given-names></name></person-group> (<year>1986</year>)<source> Spiders of Japan in colour (new ed.).</source><publisher-name>Hoikusha Publishing Company</publisher-name>, <publisher-loc>Osaka</publisher-loc>, <lpage>350</lpage> pp. + 64 pl.</mixed-citation></ref><ref id="B4"><mixed-citation xmlns:xlink="http://www.w3.org/1999/xlink" xlink:type="simple"><person-group><name name-style="western"><surname>Dahl</surname><given-names>F</given-names></name></person-group> (<year>1908</year>)<article-title> Araneae, Spinnen.</article-title><source>Die Süsswasserfauna Deutschlands </source><volume>12</volume>: <fpage>1</fpage>-<lpage>12</lpage>.</mixed-citation></ref><ref id="B17"><mixed-citation xmlns:xlink="http://www.w3.org/1999/xlink" xlink:type="simple"><person-group><name name-style="western"><surname>Roewer</surname><given-names>CF</given-names></name></person-group> (<year>1959</year>)<article-title> Araneae Lycosaeformia II (Lycosidae). Exploration du Parc national de Upemba Mission G. F.</article-title><source>de Witte </source><volume>55</volume>: <fpage>1</fpage>-<lpage>518</lpage>.</mixed-citation></ref><ref id="B2"><mixed-citation xmlns:xlink="http://www.w3.org/1999/xlink" xlink:type="simple"><person-group><name name-style="western"><surname>Bonnet</surname><given-names>P</given-names></name></person-group> (<year>1959</year>)<article-title> Bibliographia araneorum. </article-title><source>Toulouse </source><volume>2</volume> (<issue>5</issue>): <fpage>4231</fpage>-<lpage>5058</lpage>.</mixed-citation></ref><ref id="B11"><mixed-citation xmlns:xlink="http://www.w3.org/1999/xlink" xlink:type="simple"><person-group><name name-style="western"><surname>Platnick</surname><given-names>NI</given-names></name></person-group> (<year>2011</year>)<source> The world spider catalog, version 11.5. American Museum of Natural History.</source><ext-link ext-link-type="uri" xlink:href="http://research.amnh.org/entomology/spiders/catalog/index.html" xlink:type="simple">http://research.amnh.org/entomology/spiders/catalog/index.html</ext-link></mixed-citation></ref><ref id="B21"><mixed-citation xmlns:xlink="http://www.w3.org/1999/xlink" xlink:type="simple"><person-group><name name-style="western"><surname>Smola</surname><given-names>V</given-names></name></person-group> (<year>2007</year>)<article-title> Prekvapivé chování bežného druhu slídáka.</article-title><source>Živa </source><volume>1</volume>: <fpage>31</fpage>-<lpage>33</lpage>.</mixed-citation></ref></ref-list></tp:taxon-treatment>
