# Supplementary material for: A survey of the East Palaearctic Lycosidae (Araneae). 9. Genus Xerolycosa Dahl, 1908 (Evippinae)
Source: Zookeys. 2011 Jul 15;(119):11–27. doi: 10.3897/zookeys.119.1706 (PMC3192426; doi:10.3897/zookeys.119.1706)
Supplement: XML Treatment for Xerolycosa miniata [file zookeys.119.1706-treatment2.xml]

<!DOCTYPE tp:taxon-treatment
  PUBLIC "-//TaxonX//DTD Taxonomic Treatment Publishing DTD v0 20100105//EN" "tax-treatment-NSO.dtd">
<tp:taxon-treatment xmlns:tp="http://www.plazi.org/taxpub"><tp:treatment-meta><mixed-citation publication-type="journal"><person-group><name><surname>Marusik</surname><given-names>Yuri M.</given-names></name><name><surname>Kovblyuk</surname><given-names>Mykola M.</given-names></name><name><surname>Koponen</surname><given-names>Seppo</given-names></name></person-group><article-title>A survey of the East Palaearctic Lycosidae (Araneae). 9. Genus <italic>Xerolycosa</italic> Dahl, 1908 (Evippinae)</article-title><source>Zookeys</source><day>15</day><month>7</month><year>2011</year><volume>2011</volume><issue>119</issue><fpage>11</fpage><lpage>27</lpage><pub-id pub-id-type="doi">10.3897/zookeys.119.1706</pub-id></mixed-citation></tp:treatment-meta><tp:nomenclature><tp:taxon-name>
                        <tp:taxon-name-part taxon-name-part-type="genus">Xerolycosa</tp:taxon-name-part>
                        <tp:taxon-name-part taxon-name-part-type="species">miniata</tp:taxon-name-part>
                        <object-id xmlns:xlink="http://www.w3.org/1999/xlink" xlink:type="simple">http://species-id.net/wiki/Xerolycosa_miniata</object-id>
                    </tp:taxon-name><tp:taxon-authority>(C.L. Koch, 1834)</tp:taxon-authority><xref ref-type="fig" rid="F1">Figs 6–7</xref><xref ref-type="fig" rid="F4">22</xref><xref ref-type="fig" rid="F5">27–28</xref><xref ref-type="fig" rid="F6">31–34</xref><tp:nomenclature-citation-list><tp:nomenclature-citation><tp:taxon-name>Lycosa miniata</tp:taxon-name><comment>C.L. <xref ref-type="bibr" rid="B7">Koch, 1834</xref>: 123, pl. 13–14 (♂♀).</comment></tp:nomenclature-citation><tp:nomenclature-citation><tp:taxon-name>Xerolycosa miniata</tp:taxon-name><comment>: <xref ref-type="bibr" rid="B4">Dahl 1908</xref>: 361, 364, f. 58 (♂♀).</comment></tp:nomenclature-citation><tp:nomenclature-citation><tp:taxon-name>Xerolycosa miniata</tp:taxon-name><comment>: <xref ref-type="bibr" rid="B6">Holm 1947</xref>: 24, pl. 4, f. 34–35, pl. 10, f. 26 (♂♀).</comment></tp:nomenclature-citation><tp:nomenclature-citation><tp:taxon-name>Xerolycosa miniata</tp:taxon-name><comment>: <xref ref-type="bibr" rid="B13">Roberts 1985</xref>: 142, f. 61b (♂♀).</comment></tp:nomenclature-citation><tp:nomenclature-citation><tp:taxon-name>Xerolycosa miniata</tp:taxon-name><comment>: <xref ref-type="bibr" rid="B14">Roberts 1995</xref>: 223, f. (♂♀).</comment></tp:nomenclature-citation><tp:nomenclature-citation><tp:taxon-name>Xerolycosa miniata</tp:taxon-name><comment>: <xref ref-type="bibr" rid="B15">Roberts 1998</xref>: 237, f. (♂♀).</comment></tp:nomenclature-citation><tp:nomenclature-citation><tp:taxon-name>Xerolycosa miniata</tp:taxon-name><comment>: <xref ref-type="bibr" rid="B1">Almquist 2005</xref>: 251, f. 245a-f (♂♀).</comment></tp:nomenclature-citation></tp:nomenclature-citation-list></tp:nomenclature><tp:treatment-sec sec-type="list of references"><p>For a complete list of references see <xref ref-type="bibr" rid="B11">Platnick (2011)</xref>.</p></tp:treatment-sec><tp:treatment-sec sec-type="Material examined"><title>Material examined.</title><p><bold>FINLAND</bold> (selected records from different parts of the range): 15♂♀ (ZMUT), Nauvo Seili (<named-content xmlns:xlink="http://www.w3.org/1999/xlink" content-type="dwc:verbatimCoordinates" xlink:type="simple">60°15'N, 21°58'E</named-content>), sandy sea shore, 16.05.-11.08.1974 (R. Mannila); 1♂ 1♀ (ZMUT), Virolahti Siikasaari (<named-content xmlns:xlink="http://www.w3.org/1999/xlink" content-type="dwc:verbatimCoordinates" xlink:type="simple">60°28'N, 27°35'E</named-content>), sandy sea shore, 07.05.-13.09.1970 (S. Kännö); 17♂♀ (ZMUT), Pori Yyteri (<named-content xmlns:xlink="http://www.w3.org/1999/xlink" content-type="dwc:verbatimCoordinates" xlink:type="simple">61°33'N, 21°32'E</named-content>), among <italic><tp:taxon-name>Empetrum</tp:taxon-name></italic> in sand dune, 14.07.1968 (P.T. Lehtinen); 1♀ (ZMUT), Hailuoto Marjaniemi (<named-content xmlns:xlink="http://www.w3.org/1999/xlink" content-type="dwc:verbatimCoordinates" xlink:type="simple">65°02'N, 24°36'E</named-content>), <italic><tp:taxon-name>Elymus</tp:taxon-name></italic> sandy shore, 12.7.1973 (P.T. Lehtinen). <bold>RUSSIA</bold>:Adygeya: 1♂ 1♀ (TNU-2657/18), Caucasian State Reserve, 12 km SE kordon Guzeripl, Pastbishche Abago Mt. Range (<named-content xmlns:xlink="http://www.w3.org/1999/xlink" content-type="dwc:verbatimCoordinates" xlink:type="simple">43°53'N, 40°12'E</named-content> <named-content xmlns:xlink="http://www.w3.org/1999/xlink" content-type="dwc:verbatimCoordinates" xlink:type="simple">43°56'N, 40°16'E</named-content>, 1727–2010 m a.s.l.), 18–23.08.2009 (M.M. Kovblyuk). Tuva: 13♂ 11♀ (IBPN), Uyuk River mouth, <named-content xmlns:xlink="http://www.w3.org/1999/xlink" content-type="dwc:verbatimCoordinates" xlink:type="simple">52°04'N, 94°22'E</named-content>, 600–700 m, 3–5.06.1995 (Y.M. Marusik). UKRAINE: Crimea: 1♀ (TNU-2187/1), Simferopol Distr., Kesslers' Forest, 8.08.2000 (M.M. Kovblyuk).</p></tp:treatment-sec><tp:treatment-sec sec-type="Diagnosis"><title>Diagnosis.</title><p>The species differs distinctly from <italic><tp:taxon-name>Xerolycosa mongolica</tp:taxon-name></italic> by the carapace pattern, having a light longitudinal band and stripes. Males can be distinguished from those of <!--PageBreak--><italic><tp:taxon-name>Xerolycosa nemoralis</tp:taxon-name></italic> by the shorter seminal duct, a bent free part of the embolus and a bent tip, a rounded (not pointed) process of the tegular apophysis, basal part higher than apical (equal in <italic><tp:taxon-name>Xerolycosa nemoralis</tp:taxon-name></italic>), and the lack of a tegular ridge. Females can be distinguished by the proportions of the epigyne (windows longer than wide, whereas in <italic><tp:taxon-name>Xerolycosa nemoralis</tp:taxon-name></italic> they are wider than long).</p></tp:treatment-sec><tp:treatment-sec sec-type="Description"><title>Description.</title><sec sec-type="Male"><title>Male.</title><p>Total length 5.0 (4.7–6.2). Carapace: 2.85 (2.52–3.09) long, 2.1 (1.79–2.22) wide. Carapace length/femur IV ratio 1.2. Habitus and pattern as in <xref ref-type="bibr" rid="B1">Fig. 6</xref>; carapace with wide white median band and marginal light stripes.<!--PageBreak--></p><p>Palp as in <xref ref-type="fig" rid="F4">Figs 22</xref>, <xref ref-type="fig" rid="F5">27–28</xref>, cymbial spines poorly distinct, upper part of tegular apophysis with claw-like outgrowth; embolus relatively thin, following an oval course, tip modified.</p><table-wrap position="float" orientation="portrait" id="T3"><caption><p>Length of leg segments:</p></caption><table><tbody><tr><th rowspan="1" colspan="1"/><th rowspan="1" colspan="1">femur</th><th rowspan="1" colspan="1">patella</th><th rowspan="1" colspan="1">tibia</th><th rowspan="1" colspan="1">metatarsus</th><th rowspan="1" colspan="1">tarsus</th><th rowspan="1" colspan="1">Total</th></tr><tr><td rowspan="1" colspan="1">I</td><td rowspan="1" colspan="1">1.95</td><td rowspan="1" colspan="1">0.85</td><td rowspan="1" colspan="1">1.5</td><td rowspan="1" colspan="1">1.6</td><td rowspan="1" colspan="1">1.13</td><td rowspan="1" colspan="1">7.03</td></tr><tr><td rowspan="1" colspan="1">II</td><td rowspan="1" colspan="1">1.8</td><td rowspan="1" colspan="1">0.8</td><td rowspan="1" colspan="1">1.35</td><td rowspan="1" colspan="1">1.55</td><td rowspan="1" colspan="1">1.15</td><td rowspan="1" colspan="1">6.65</td></tr><tr><td rowspan="1" colspan="1">III</td><td rowspan="1" colspan="1">1.85</td><td rowspan="1" colspan="1">0.8</td><td rowspan="1" colspan="1">1.3</td><td rowspan="1" colspan="1">1.85</td><td rowspan="1" colspan="1">1.05</td><td rowspan="1" colspan="1">6.85</td></tr><tr><td rowspan="1" colspan="1">IV</td><td rowspan="1" colspan="1">2.38</td><td rowspan="1" colspan="1">0.95</td><td rowspan="1" colspan="1">1.85</td><td rowspan="1" colspan="1">2.8</td><td rowspan="1" colspan="1">1.38</td><td rowspan="1" colspan="1">9.35</td></tr></tbody></table></table-wrap><table-wrap position="float" orientation="portrait" id="T4"><caption><p>Spination of legs:</p></caption><table><tbody><tr><th rowspan="1" colspan="1"/><th rowspan="1" colspan="1">femur</th><th rowspan="1" colspan="1">patella</th><th rowspan="1" colspan="1">tibia</th><th rowspan="1" colspan="1">metatarsus</th></tr><tr><td rowspan="1" colspan="1">I</td><td rowspan="1" colspan="1">2p+2r</td><td rowspan="1" colspan="1">1p+1r</td><td rowspan="1" colspan="1">1p+2r+3-2v</td><td rowspan="1" colspan="1">2p+1r+2-2v</td></tr><tr><td rowspan="1" colspan="1">II</td><td rowspan="1" colspan="1">2p+2r</td><td rowspan="1" colspan="1">1p</td><td rowspan="1" colspan="1">2p+2r+2-2v</td><td rowspan="1" colspan="1">2p+1r+2-2v</td></tr><tr><td rowspan="1" colspan="1">III</td><td rowspan="1" colspan="1">2p+2r</td><td rowspan="1" colspan="1">1p+1r</td><td rowspan="1" colspan="1">2p+2r+2-2v</td><td rowspan="1" colspan="1">2p+2r+2-2v</td></tr><tr><td rowspan="1" colspan="1">IV</td><td rowspan="1" colspan="1">2p+1r</td><td rowspan="1" colspan="1">1p+1r</td><td rowspan="1" colspan="1">2p+2r+2-2v</td><td rowspan="1" colspan="1">2p+2r+3-2v</td></tr></tbody></table></table-wrap></sec><sec sec-type="Female"><title>Female.</title><p>Total length 7.0 (4.8–7.4). Carapace: 3.0 (2.46–3.28) long, 2.1 (I. 71–2.42) wide. Carapace length/femur IV ratio 1.25. Habitus and pattern as in <xref ref-type="fig" rid="F1">Fig. 7</xref>; pattern on carapace same as in male but with less distinct lateral light stripes.</p><p>Epigyne as in <xref ref-type="fig" rid="F6">Figs 31–34</xref>, sides of stem rounded, windows shaped like inverted droplets, their upper margins almost horizontal.</p><table-wrap position="float" orientation="portrait" id="T5"><caption><p>Length of leg segments:</p></caption><table><tbody><tr><th rowspan="1" colspan="1"/><th rowspan="1" colspan="1">femur</th><th rowspan="1" colspan="1">patella</th><th rowspan="1" colspan="1">tibia</th><th rowspan="1" colspan="1">metatarsus</th><th rowspan="1" colspan="1">tarsus</th><th rowspan="1" colspan="1">Total</th></tr><tr><td rowspan="1" colspan="1">I</td><td rowspan="1" colspan="1">1.75</td><td rowspan="1" colspan="1">0.93</td><td rowspan="1" colspan="1">1.35</td><td rowspan="1" colspan="1">1.35</td><td rowspan="1" colspan="1">1.05</td><td rowspan="1" colspan="1">6.43</td></tr><tr><td rowspan="1" colspan="1">II</td><td rowspan="1" colspan="1">1.75</td><td rowspan="1" colspan="1">0.9</td><td rowspan="1" colspan="1">1.25</td><td rowspan="1" colspan="1">1.38</td><td rowspan="1" colspan="1">1.03</td><td rowspan="1" colspan="1">6.3</td></tr><tr><td rowspan="1" colspan="1">III</td><td rowspan="1" colspan="1">1.8</td><td rowspan="1" colspan="1">0.88</td><td rowspan="1" colspan="1">1.2</td><td rowspan="1" colspan="1">1.7</td><td rowspan="1" colspan="1">1.03</td><td rowspan="1" colspan="1">6.6</td></tr><tr><td rowspan="1" colspan="1">IV</td><td rowspan="1" colspan="1">2.4</td><td rowspan="1" colspan="1">1.05</td><td rowspan="1" colspan="1">1.85</td><td rowspan="1" colspan="1">2.7</td><td rowspan="1" colspan="1">1.3</td><td rowspan="1" colspan="1">9.3</td></tr></tbody></table></table-wrap><table-wrap position="float" orientation="portrait" id="T6"><caption><p>Spination of legs:</p></caption><table><tbody><tr><th rowspan="1" colspan="1"/><th rowspan="1" colspan="1">femur</th><th rowspan="1" colspan="1">patella</th><th rowspan="1" colspan="1">tibia</th><th rowspan="1" colspan="1">metatarsus</th></tr><tr><td rowspan="1" colspan="1">I</td><td rowspan="1" colspan="1">2p</td><td rowspan="1" colspan="1">0</td><td rowspan="1" colspan="1">1p+2-2v</td><td rowspan="1" colspan="1">2p+2-2v</td></tr><tr><td rowspan="1" colspan="1">II</td><td rowspan="1" colspan="1">2p</td><td rowspan="1" colspan="1">1p</td><td rowspan="1" colspan="1">1p+2-2v</td><td rowspan="1" colspan="1">2p+2-2v</td></tr><tr><td rowspan="1" colspan="1">III</td><td rowspan="1" colspan="1">2p+2r</td><td rowspan="1" colspan="1">1p+1r</td><td rowspan="1" colspan="1">2p+2r+2-2v</td><td rowspan="1" colspan="1">2p+2r+2-2v</td></tr><tr><td rowspan="1" colspan="1">IV</td><td rowspan="1" colspan="1">2p+1r</td><td rowspan="1" colspan="1">1p+1r</td><td rowspan="1" colspan="1">2p+1r+2-2v</td><td rowspan="1" colspan="1">2p+2r+3-2v</td></tr></tbody></table></table-wrap></sec></tp:treatment-sec><tp:treatment-sec sec-type="Distribution"><title>Distribution.</title><p><italic><tp:taxon-name>Xerolycosa miniata</tp:taxon-name></italic> has a Euro-Mongolian boreo-nemoral range (<xref ref-type="bibr" rid="B10">Marusik et al. 2000</xref>) and is known from Portugal to Tuva, north to central Finland and north Ural, and south to Azerbaijan and north-western Mongolia.</p></tp:treatment-sec><tp:treatment-sec><!--Section generated to contain objects referenced in tp:taxon-treatment.--><fig id="F1" position="float" orientation="portrait"><label>Figures 1–7.</label><caption><p>General appearance of <italic><tp:taxon-name>Xerolycosa mongolica</tp:taxon-name></italic> <bold>1–3</bold> <italic><tp:taxon-name>Xerolycosa nemoralis</tp:taxon-name></italic> <bold>4–5</bold> and <italic><tp:taxon-name>Xerolycosa miniata</tp:taxon-name></italic> <bold>6–7</bold> <bold>1, 5, 7</bold> female, dorsal <bold>2, 4, 6</bold> male, dorsal <bold>3</bold> male, ventral.</p></caption><graphic xmlns:xlink="http://www.w3.org/1999/xlink" xlink:href="ZooKeys-119-011-g001.jpg" position="float" orientation="portrait" xlink:type="simple"/></fig><fig id="F4" position="float" orientation="portrait"><label>Figures 22–24.</label><caption><p>Male palp of <italic><tp:taxon-name>Xerolycosa miniata</tp:taxon-name></italic> <bold>22</bold> <italic><tp:taxon-name>Xerolycosa mongolica</tp:taxon-name></italic> <bold>23</bold> and <italic><tp:taxon-name>Xerolycosa nemoralis</tp:taxon-name></italic> <bold>24</bold> <bold>22, 23a, 24</bold> retrolateral <bold>23b</bold> prolateral. <bold>23b</bold> after <xref ref-type="bibr" rid="B3">Chen et al. (1998)</xref>. (scale bar 0.1 mm).</p></caption><graphic xmlns:xlink="http://www.w3.org/1999/xlink" xlink:href="ZooKeys-119-011-g004.jpg" position="float" orientation="portrait" xlink:type="simple"/></fig><fig id="F5" position="float" orientation="portrait"><label>Figures 25–30.</label><caption><p>Male palp of <italic><tp:taxon-name>Xerolycosa nemoralis</tp:taxon-name></italic> <bold>25–26</bold> <italic><tp:taxon-name>Xerolycosa miniata</tp:taxon-name></italic> <bold>27–28</bold> and <italic><tp:taxon-name>Xerolycosa mongolica</tp:taxon-name></italic> <bold>29–30</bold> <bold>25, 27, 29</bold> bulbus, retrolateral <bold>26, 28, 30</bold> embolic division, ventral. Arrows indicate differences between <italic><tp:taxon-name>Xerolycosa miniata</tp:taxon-name></italic> and <italic><tp:taxon-name>Xerolycosa nemoralis.</tp:taxon-name></italic> Abbreviations: At– terminal apophysis; Co – conductor; Eb –base of embolus; Et – tip of embolus; Sd – seminal duct.</p></caption><graphic xmlns:xlink="http://www.w3.org/1999/xlink" xlink:href="ZooKeys-119-011-g005.jpg" position="float" orientation="portrait" xlink:type="simple"/></fig><fig id="F6" position="float" orientation="portrait"><label>Figures 31–42.</label><caption><p>Epigyne of <italic><tp:taxon-name>Xerolycosa miniata</tp:taxon-name></italic> <bold>31–34</bold> <italic><tp:taxon-name>Xerolycosa mongolica</tp:taxon-name></italic> <bold>35–38</bold> and <italic><tp:taxon-name>Xerolycosa nemoralis</tp:taxon-name></italic> <bold>39–42</bold> <bold>31, 33, 35, 37, 39, 41</bold> ventral <bold>32, 36, 40, 34, 38, 42</bold> dorsal. (<bold>36</bold> &amp; <bold>38</bold> holotype). Abbreviations: Re– receptaculum; Se– septum; Ss <italic>–</italic> septal stem;Wi – window of epigyne.</p></caption><graphic xmlns:xlink="http://www.w3.org/1999/xlink" xlink:href="ZooKeys-119-011-g006.jpg" position="float" orientation="portrait" xlink:type="simple"/></fig></tp:treatment-sec><ref-list><ref id="B3"><mixed-citation xmlns:xlink="http://www.w3.org/1999/xlink" xlink:type="simple"><person-group><name name-style="western"><surname>Chen</surname><given-names>J</given-names></name><name name-style="western"><surname>Song</surname><given-names>DX</given-names></name><name name-style="western"><surname>Kim</surname><given-names>JP</given-names></name></person-group> (<year>1998</year>)<article-title> Two new species and two new records of Chinese wolf spiders (Araneae: Lycosidae).</article-title><source>Korean Arachnology</source><volume>14</volume>(<issue>1</issue>): <fpage>70</fpage>–<lpage>76</lpage>. [also reprinted in Korean Arachnology 14(2): 66–72]</mixed-citation></ref><ref id="B7"><mixed-citation xmlns:xlink="http://www.w3.org/1999/xlink" xlink:type="simple"><person-group><name name-style="western"><surname>Koch</surname><given-names>CL</given-names></name></person-group> (<year>1834</year>)<article-title> Arachniden.</article-title> In: <person-group><name name-style="western"><surname>Herrich-Scheffer</surname><given-names>GAW</given-names></name></person-group> (<role>Ed</role>). <issue-title>Deutschlands Insekten.</issue-title><source>Heft</source>: <fpage>122</fpage>-<lpage>127</lpage>.</mixed-citation></ref><ref id="B4"><mixed-citation xmlns:xlink="http://www.w3.org/1999/xlink" xlink:type="simple"><person-group><name name-style="western"><surname>Dahl</surname><given-names>F</given-names></name></person-group> (<year>1908</year>)<article-title> Araneae, Spinnen.</article-title><source>Die Süsswasserfauna Deutschlands </source><volume>12</volume>: <fpage>1</fpage>-<lpage>12</lpage>.</mixed-citation></ref><ref id="B6"><mixed-citation xmlns:xlink="http://www.w3.org/1999/xlink" xlink:type="simple"><person-group><name name-style="western"><surname>Holm</surname><given-names>Å</given-names></name></person-group> (<year>1947</year>)<source> Svensk Spindelfauna III.</source><publisher-name>Oxyopidae, Lycosidae, Pisauridae. Entomologiska föreningen</publisher-name>, <publisher-loc>Stockholm</publisher-loc>, <lpage>48</lpage> pp.</mixed-citation></ref><ref id="B13"><mixed-citation xmlns:xlink="http://www.w3.org/1999/xlink" xlink:type="simple"><!--PageBreak--><person-group><name name-style="western"><surname>Roberts</surname><given-names>MJ</given-names></name></person-group> (<year>1985</year>)<source> The spiders of Great Britain and Ireland, Volume 1: Atypidae to Theridiosomatidae.</source><publisher-name>Harley Books</publisher-name>, <publisher-loc>Colchester</publisher-loc>, <lpage>229</lpage> pp.</mixed-citation></ref><ref id="B14"><mixed-citation xmlns:xlink="http://www.w3.org/1999/xlink" xlink:type="simple"><person-group><name name-style="western"><surname>Roberts</surname><given-names>MJ</given-names></name></person-group> (<year>1995</year>)<source> Collins Field Guide: Spiders of Britain &amp; Northern Europe.</source><publisher-name>HarperCollins</publisher-name>, <publisher-loc>London</publisher-loc>, <lpage>383</lpage> pp.</mixed-citation></ref><ref id="B15"><mixed-citation xmlns:xlink="http://www.w3.org/1999/xlink" xlink:type="simple"><person-group><name name-style="western"><surname>Roberts</surname><given-names>MJ</given-names></name></person-group> (<year>1998</year>)<source> Spinnengids.</source><publisher-name>Tirion</publisher-name>, <publisher-loc>Baarn</publisher-loc>, <lpage>397</lpage> pp.</mixed-citation></ref><ref id="B1"><mixed-citation xmlns:xlink="http://www.w3.org/1999/xlink" xlink:type="simple"><person-group><name name-style="western"><surname>Almquist</surname><given-names>S</given-names></name></person-group> (<year>2005</year>)<article-title> Swedish Araneae, part 1: families Atypidae to Hahniidae Linyphiidae excluded).</article-title><source>Insect Systematics and Evolution</source><volume>62</volume>(<issue>Suppl.</issue>): <fpage>1</fpage>–<lpage>284</lpage>.</mixed-citation></ref><ref id="B11"><mixed-citation xmlns:xlink="http://www.w3.org/1999/xlink" xlink:type="simple"><person-group><name name-style="western"><surname>Platnick</surname><given-names>NI</given-names></name></person-group> (<year>2011</year>)<source> The world spider catalog, version 11.5. American Museum of Natural History.</source><ext-link ext-link-type="uri" xlink:href="http://research.amnh.org/entomology/spiders/catalog/index.html" xlink:type="simple">http://research.amnh.org/entomology/spiders/catalog/index.html</ext-link></mixed-citation></ref><ref id="B10"><mixed-citation xmlns:xlink="http://www.w3.org/1999/xlink" xlink:type="simple"><person-group><name name-style="western"><surname>Marusik</surname><given-names>YM</given-names></name><name name-style="western"><surname>Logunov</surname><given-names>DV</given-names></name><name name-style="western"><surname>Koponen</surname><given-names>S</given-names></name></person-group> (<year>2000</year>)<source> Spiders of Tuva, South Siberia.</source><publisher-name>IBPN FEB RAS</publisher-name>, <publisher-loc>Magadan</publisher-loc>, <lpage>252</lpage> pp.</mixed-citation></ref></ref-list></tp:taxon-treatment>
