# Supplementary material for: A survey of the East Palaearctic Lycosidae (Araneae). 9. Genus Xerolycosa Dahl, 1908 (Evippinae)
Source: Zookeys. 2011 Jul 15;(119):11–27. doi: 10.3897/zookeys.119.1706 (PMC3192426; doi:10.3897/zookeys.119.1706)
Supplement: XML Treatment for Xerolycosa mongolica [file zookeys.119.1706-treatment3.xml]

<!DOCTYPE tp:taxon-treatment
  PUBLIC "-//TaxonX//DTD Taxonomic Treatment Publishing DTD v0 20100105//EN" "tax-treatment-NSO.dtd">
<tp:taxon-treatment xmlns:tp="http://www.plazi.org/taxpub"><tp:treatment-meta><mixed-citation publication-type="journal"><person-group><name><surname>Marusik</surname><given-names>Yuri M.</given-names></name><name><surname>Kovblyuk</surname><given-names>Mykola M.</given-names></name><name><surname>Koponen</surname><given-names>Seppo</given-names></name></person-group><article-title>A survey of the East Palaearctic Lycosidae (Araneae). 9. Genus <italic>Xerolycosa</italic> Dahl, 1908 (Evippinae)</article-title><source>Zookeys</source><day>15</day><month>7</month><year>2011</year><volume>2011</volume><issue>119</issue><fpage>11</fpage><lpage>27</lpage><pub-id pub-id-type="doi">10.3897/zookeys.119.1706</pub-id></mixed-citation></tp:treatment-meta><tp:nomenclature><tp:taxon-name>
                        <tp:taxon-name-part taxon-name-part-type="genus">Xerolycosa</tp:taxon-name-part>
                        <tp:taxon-name-part taxon-name-part-type="species">mongolica</tp:taxon-name-part>
                        <object-id xmlns:xlink="http://www.w3.org/1999/xlink" xlink:type="simple">http://species-id.net/wiki/Xerolycosa_mongolica</object-id>
                    </tp:taxon-name><tp:taxon-authority>(Schenkel, 1963)</tp:taxon-authority><tp:taxon-status xmlns:xlink="http://www.w3.org/1999/xlink" xlink:type="simple">comb. n.</tp:taxon-status><xref ref-type="fig" rid="F1">Figs 1–3</xref><xref ref-type="fig" rid="F2">10</xref><xref ref-type="fig" rid="F3">18–21</xref><xref ref-type="fig" rid="F4">23a-b</xref><xref ref-type="fig" rid="F5">29–30</xref><xref ref-type="fig" rid="F6">35–38.</xref><tp:nomenclature-citation-list><tp:nomenclature-citation><tp:taxon-name>Arctosa mongolica</tp:taxon-name><comment><xref ref-type="bibr" rid="B20">Schenkel, 1963</xref>: 353, f. 204a-c (♀).</comment></tp:nomenclature-citation><tp:nomenclature-citation><tp:taxon-name>Xerolycosa nemoralis</tp:taxon-name><comment>: <xref ref-type="bibr" rid="B26">Yu &amp; Song 1988</xref>: 118 (incorrect synonymy).</comment></tp:nomenclature-citation><tp:nomenclature-citation><tp:taxon-name>“Xerolycosa” mongolica</tp:taxon-name><comment>: <xref ref-type="bibr" rid="B9">Logunov, Marusik &amp; Koponen 1998</xref>: 139.</comment></tp:nomenclature-citation><tp:nomenclature-citation><tp:taxon-name>“Xerolycosa” mongolica</tp:taxon-name><comment>: <xref ref-type="bibr" rid="B10">Marusik, Logunov &amp; Koponen 2000</xref>: 87.</comment></tp:nomenclature-citation><tp:nomenclature-citation><tp:taxon-name>Xerolycosa undulata</tp:taxon-name><comment><xref ref-type="bibr" rid="B3">Chen, Song &amp; Kim, 1998</xref>: 71, f. 7–12 (♂). syn. n.</comment></tp:nomenclature-citation><tp:nomenclature-citation><tp:taxon-name>Xerolycosa undulata</tp:taxon-name><comment>: <xref ref-type="bibr" rid="B22">Song, Zhu &amp; Chen 1999</xref>: 346, f. 202J (♂).</comment></tp:nomenclature-citation></tp:nomenclature-citation-list></tp:nomenclature><tp:treatment-sec sec-type="Material examined"><title>Material examined.</title><p>Holotype ♀ (MNHN) “Urga-Tsitsikar, Chaffanjon” [1896] (can refer either to Mongolia or China). <bold>RUSSIA</bold>, Tuva<bold>:</bold> 17♂ 2♀ (IBPN &amp; ZMUT), SE Tuva, Erzin Town environs, <named-content xmlns:xlink="http://www.w3.org/1999/xlink" content-type="dwc:verbatimCoordinates" xlink:type="simple">50°14'N, 95°09'E</named-content>, 1165 m, dry steppe, 9.06.1995 (Y.M. Marusik &amp; S. Koponen); 13♂ 1♀ (SZMN), SE Tuva, Erzin environs, <named-content xmlns:xlink="http://www.w3.org/1999/xlink" content-type="dwc:verbatimCoordinates" xlink:type="simple">50°14'N, 95°09'E</named-content>, 1165 m, <italic>Artemisia-Stipa</italic> steppe, 9.06.1995 (D.V. Logunov); 4♂ (ZMMU), SE Tuva, Tes-Khem Valley, <named-content xmlns:xlink="http://www.w3.org/1999/xlink" content-type="dwc:verbatimCoordinates" xlink:type="simple">50°19'N, 95°01'E</named-content>, 10.06.1995 (Y.M. Marusik); 3♂ (ZMMU), environs of Kyzyl, <italic><tp:taxon-name>Nanophyton erinaceus</tp:taxon-name></italic> semidesert steppe, 6.06.1995 (Y.M. Marusik).</p></tp:treatment-sec><tp:treatment-sec sec-type="Notes"><title>Notes.</title><p>The holotype female of <italic><tp:taxon-name>Xerolycosa mongolica</tp:taxon-name></italic> is very pale and the pattern is not visible. The figure in <xref ref-type="bibr" rid="B20">Schenkel (1963)</xref>, however, corresponds well with the pattern observed in Tuvan specimens. When <xref ref-type="bibr" rid="B26">Yu and Song (1988)</xref> synonymized <italic><tp:taxon-name>Arctosa mongolica</tp:taxon-name></italic> and <italic><tp:taxon-name>Xerolycosa nemoralis</tp:taxon-name></italic> they mentioned that the type of <italic><tp:taxon-name>Arctosa mongolica</tp:taxon-name></italic> had been studied. The general appearance of the epigynes in the two species is not similar. The epigynal septum and the windows are more similar to those in <italic><tp:taxon-name>Xerolycosa miniata</tp:taxon-name></italic> (cf. <xref ref-type="fig" rid="F6">Figs 31, 33, 35 and 37</xref>).</p><p><italic><tp:taxon-name>Xerolycosa undulata</tp:taxon-name></italic> was described on the basis of the holotype male from Heilongjiang, not far from Tsitsikar. According to the text (Chen et al. 1999), the type was deposited in the Institute of Zoology in Beijing. However, the type was not found in the collections (Li, personal communication). Comparison of our figures of the male palp of <italic><tp:taxon-name>Xerolycosa mongolica</tp:taxon-name></italic> and figures of <italic><tp:taxon-name>Xerolycosa undulata</tp:taxon-name></italic> provided by <xref ref-type="bibr" rid="B3">Chen et al. (1998)</xref> leaves no doubts that these two names should be synonymized. It is worth mentioning, that when <italic><tp:taxon-name>Xerolycosa undulata</tp:taxon-name></italic> was described the male of <italic><tp:taxon-name>Xerolycosa mongolica</tp:taxon-name></italic> was unknown.</p></tp:treatment-sec><tp:treatment-sec sec-type="Diagnosis"><title>Diagnosis.</title><p> <italic><tp:taxon-name>Xerolycosa mongolica</tp:taxon-name></italic> differs distinctly from its congeners by its spotty pattern and lack of longitudinal bands or stripes on the carapace, widely spaced anterior <!--PageBreak-->median eyes (more than one diameter of AME), long filiform embolus, shape of the tegular apophysis, and structure of the epigyne and vulva.</p></tp:treatment-sec><tp:treatment-sec sec-type="Description"><title>Description.</title><sec sec-type="Male"><title>Male.</title><p>Total length 6.1 (5.6–6.25). Carapace: 3.05 (2.8–3.1) long, 2.1 (1.9–2.1) wide. Carapace length/femur IV ratio 1.07 (1.03–1.12). Habitus and pattern as in <xref ref-type="fig" rid="F1">Figs 2–3</xref>.<!--PageBreak--></p><p>Palp as in <xref ref-type="fig" rid="F3">Figs 18–21</xref>, <xref ref-type="fig" rid="F4">23</xref>, <xref ref-type="fig" rid="F5">29–30</xref>, cymbium with distinct spines, apical part of tegular apophysis with triangular extension, embolus filiform along its entire course.</p><table-wrap position="float" orientation="portrait" id="T7"><caption><p>Length of leg segments:</p></caption><table><tbody><tr><th rowspan="1" colspan="1"/><th rowspan="1" colspan="1">femur</th><th rowspan="1" colspan="1">patella</th><th rowspan="1" colspan="1">tibia</th><th rowspan="1" colspan="1">metatarsus</th><th rowspan="1" colspan="1">tarsus</th><th rowspan="1" colspan="1">Total</th></tr><tr><td rowspan="1" colspan="1">I</td><td rowspan="1" colspan="1">2.3</td><td rowspan="1" colspan="1">1.05</td><td rowspan="1" colspan="1">2.0</td><td rowspan="1" colspan="1">1.85</td><td rowspan="1" colspan="1">1.25</td><td rowspan="1" colspan="1">8.45</td></tr><tr><td rowspan="1" colspan="1">II</td><td rowspan="1" colspan="1">2.2</td><td rowspan="1" colspan="1">1.0</td><td rowspan="1" colspan="1">1.75</td><td rowspan="1" colspan="1">1.85</td><td rowspan="1" colspan="1">1.15</td><td rowspan="1" colspan="1">7.95</td></tr><tr><td rowspan="1" colspan="1">III</td><td rowspan="1" colspan="1">2.15</td><td rowspan="1" colspan="1">0.9</td><td rowspan="1" colspan="1">1. 5</td><td rowspan="1" colspan="1">2.1</td><td rowspan="1" colspan="1">1.05</td><td rowspan="1" colspan="1">6.2</td></tr><tr><td rowspan="1" colspan="1">IV</td><td rowspan="1" colspan="1">2.85</td><td rowspan="1" colspan="1">1.05</td><td rowspan="1" colspan="1">2.25</td><td rowspan="1" colspan="1">3.2 </td><td rowspan="1" colspan="1">1.45</td><td rowspan="1" colspan="1">10.8</td></tr></tbody></table></table-wrap><table-wrap position="float" orientation="portrait" id="T8"><caption><p>Spination of legs:</p></caption><table><tbody><tr><th rowspan="1" colspan="1"/><th rowspan="1" colspan="1">femur</th><th rowspan="1" colspan="1">patella</th><th rowspan="1" colspan="1">tibia</th><th rowspan="1" colspan="1">metatarsus</th></tr><tr><td rowspan="1" colspan="1">I</td><td rowspan="1" colspan="1">1 or 2p+2r</td><td rowspan="1" colspan="1">1p</td><td rowspan="1" colspan="1">0 or 1p+2–2v</td><td rowspan="1" colspan="1">1p+2–2v</td></tr><tr><td rowspan="1" colspan="1">II</td><td rowspan="1" colspan="1">2p+2r</td><td rowspan="1" colspan="1">1p</td><td rowspan="1" colspan="1">2p+2–2v</td><td rowspan="1" colspan="1">2p+2–2v</td></tr><tr><td rowspan="1" colspan="1">III</td><td rowspan="1" colspan="1">2p+2r</td><td rowspan="1" colspan="1">1p+1r</td><td rowspan="1" colspan="1">2p+2r+2–2v</td><td rowspan="1" colspan="1">2p+2r+2–2v</td></tr><tr><td rowspan="1" colspan="1">IV</td><td rowspan="1" colspan="1">2p+2r</td><td rowspan="1" colspan="1">1p+1r</td><td rowspan="1" colspan="1">2p+2r+2–2v</td><td rowspan="1" colspan="1">2p+2r+3–2v</td></tr></tbody></table></table-wrap></sec><sec sec-type="Female"><title>Female.</title><p>Total length 6.6 (5.7–6.6). Carapace: 2.35 (2.35–2.7) long, 1.7 (1.7–1.85) wide. Carapace length/femur IV ratio 1.18 (1.1–1.18). Habitus and pattern as in <xref ref-type="fig" rid="F1">Fig. 2</xref>.</p><p>Epigyne as in <xref ref-type="fig" rid="F6">Figs 35–38</xref>, septum almost triangular in shape, upper margins of windows inclined.</p><table-wrap position="float" orientation="portrait" id="T9"><caption><p>Length of leg segments:</p></caption><table><tbody><tr><th rowspan="1" colspan="1"/><th rowspan="1" colspan="1">femur</th><th rowspan="1" colspan="1">patella</th><th rowspan="1" colspan="1">tibia</th><th rowspan="1" colspan="1">metatarsus</th><th rowspan="1" colspan="1">tarsus</th><th rowspan="1" colspan="1">Total</th></tr><tr><td rowspan="1" colspan="1">I</td><td rowspan="1" colspan="1">1.7</td><td rowspan="1" colspan="1">0.75</td><td rowspan="1" colspan="1">1.3</td><td rowspan="1" colspan="1">1.2</td><td rowspan="1" colspan="1">0.85</td><td rowspan="1" colspan="1">5.8</td></tr><tr><td rowspan="1" colspan="1">II</td><td rowspan="1" colspan="1">1.6</td><td rowspan="1" colspan="1">0.7</td><td rowspan="1" colspan="1">1.1</td><td rowspan="1" colspan="1">1.1</td><td rowspan="1" colspan="1">0.8</td><td rowspan="1" colspan="1">5.3</td></tr><tr><td rowspan="1" colspan="1">III</td><td rowspan="1" colspan="1">1.5</td><td rowspan="1" colspan="1">0.7</td><td rowspan="1" colspan="1">0. 9</td><td rowspan="1" colspan="1">1.4</td><td rowspan="1" colspan="1">0.85</td><td rowspan="1" colspan="1">4.45</td></tr><tr><td rowspan="1" colspan="1">IV</td><td rowspan="1" colspan="1">2.0</td><td rowspan="1" colspan="1">0.75</td><td rowspan="1" colspan="1">1.5</td><td rowspan="1" colspan="1">2.35 </td><td rowspan="1" colspan="1">1.2</td><td rowspan="1" colspan="1">7.8</td></tr></tbody></table></table-wrap><table-wrap position="float" orientation="portrait" id="T10"><caption><p>Spination of legs:</p></caption><table><tbody><tr><th rowspan="1" colspan="1"/><th rowspan="1" colspan="1">femur</th><th rowspan="1" colspan="1">patella</th><th rowspan="1" colspan="1">tibia</th><th rowspan="1" colspan="1">metatarsus</th></tr><tr><td rowspan="1" colspan="1">I</td><td rowspan="1" colspan="1">2p</td><td rowspan="1" colspan="1">0</td><td rowspan="1" colspan="1">0 or 1p+3–2v</td><td rowspan="1" colspan="1">2p+2–2v</td></tr><tr><td rowspan="1" colspan="1">II</td><td rowspan="1" colspan="1">2p+0 or 1r</td><td rowspan="1" colspan="1">0</td><td rowspan="1" colspan="1">1p+2–2v</td><td rowspan="1" colspan="1">2p+2–2v</td></tr><tr><td rowspan="1" colspan="1">III</td><td rowspan="1" colspan="1">2p+1r</td><td rowspan="1" colspan="1">1p+1r</td><td rowspan="1" colspan="1">2p+1r+2–2v</td><td rowspan="1" colspan="1">2p+2r+2–2v</td></tr><tr><td rowspan="1" colspan="1">IV</td><td rowspan="1" colspan="1">1 or 2p+2r</td><td rowspan="1" colspan="1">1p+1r</td><td rowspan="1" colspan="1">2p+2r+2–2v</td><td rowspan="1" colspan="1">2p+2r+3–2v</td></tr></tbody></table></table-wrap></sec></tp:treatment-sec><tp:treatment-sec sec-type="Comments"><title>Comments.</title><p>It seems that <xref ref-type="bibr" rid="B20">Schenkel (1963)</xref> placed this species in <italic><tp:taxon-name>Arctosa</tp:taxon-name></italic> due to the carapace pattern being typical for the genus (no stripes or bands). <italic><tp:taxon-name>Arctosa mongolica</tp:taxon-name></italic> was synonymized with <italic><tp:taxon-name>Xerolycosa nemoralis</tp:taxon-name></italic> by Yu &amp; Song (1988) without examination of the female holotype. Study of the holotype and comparison with European and Siberian specimens of <italic><tp:taxon-name>Xerolycosa nemoralis</tp:taxon-name></italic> revealed clear differences in pattern, spination and copulatory organs and therefore we remove <italic><tp:taxon-name>Xerolycosa mongolica</tp:taxon-name></italic> from synonymy and establish a new combination.</p></tp:treatment-sec><tp:treatment-sec sec-type="Biology"><title>Biology.</title><p><italic><tp:taxon-name>Xerolycosa mongolica</tp:taxon-name></italic> females make burrows in the ground in places with sparse steppic vegetation. The burrows are relatively deep 7–10.5 cm and 4–6 mm in diameter (Logunov, personal communication). Apparently males do not construct burrows. These observations were first made by Dmitri Logunov in Tuva. Subsequently we (Koponen and Marusik) witnessed this behaviour. It is worth mentioning that <italic><tp:taxon-name>Xerolycosa mongolica</tp:taxon-name></italic> seems to be the smallest burrowing wolf spider (Logunov, personal communication).</p></tp:treatment-sec><tp:treatment-sec sec-type="Distribution"><title>Distribution.</title><p>The exact distribution of this species is unknown because the type locality is uncertain (Urga-Tsitsikar), and because of incorrect synonymisation its distribution in China is unclear. <italic><tp:taxon-name>Xerolycosa mongolica</tp:taxon-name></italic> is well documented from Tuva only.</p><fig id="F1" position="float" orientation="portrait"><label>Figures 1–7.</label><caption><p>General appearance of <italic><tp:taxon-name>Xerolycosa mongolica</tp:taxon-name></italic> <bold>1–3</bold> <italic><tp:taxon-name>Xerolycosa nemoralis</tp:taxon-name></italic> <bold>4–5</bold> and <italic><tp:taxon-name>Xerolycosa miniata</tp:taxon-name></italic> <bold>6–7</bold> <bold>1, 5, 7</bold> female, dorsal <bold>2, 4, 6</bold> male, dorsal <bold>3</bold> male, ventral.</p></caption><graphic xmlns:xlink="http://www.w3.org/1999/xlink" xlink:href="ZooKeys-119-011-g001.jpg" position="float" orientation="portrait" xlink:type="simple"/></fig><fig id="F2" position="float" orientation="portrait"><label>Figures 8–13.</label><caption><p>Somatic characters of <italic><tp:taxon-name>Xerolycosa nemoralis</tp:taxon-name></italic> <bold>8–9, 11–13</bold> and <italic><tp:taxon-name>Xerolycosa mongolica</tp:taxon-name></italic> <bold>10</bold> <bold>8–10</bold> prosoma, frontal <bold>11–12</bold> – chelicerae, median and inner view <bold>13</bold> tarsus IV, retrolateral. Arrows show cheliceral teeth and stridulatory files.</p></caption><graphic xmlns:xlink="http://www.w3.org/1999/xlink" xlink:href="ZooKeys-119-011-g002.jpg" position="float" orientation="portrait" xlink:type="simple"/></fig><fig id="F3" position="float" orientation="portrait"><label>Figures 14–21.</label><caption><p>Male palp of <italic><tp:taxon-name>Xerolycosa nemoralis</tp:taxon-name></italic> <bold>14–17</bold> and <italic><tp:taxon-name>Xerolycosa mongolica</tp:taxon-name></italic> <bold>18–21</bold>. <bold>14, 18</bold> whole palp, ventral <bold>15, 19</bold> – bulbus, lateral <bold>16, 20</bold> embolic division, ventral and ventro-retrolateral <bold>17, 21</bold> whole palp, apical. Abbreviations: At– terminal apophysis; Co – conductor; Eb– base of embolus; Et – tip of embolus; St– subtegulum; Ta – tegular apophysis; Te– tegular extension.</p></caption><graphic xmlns:xlink="http://www.w3.org/1999/xlink" xlink:href="ZooKeys-119-011-g003.jpg" position="float" orientation="portrait" xlink:type="simple"/></fig></tp:treatment-sec><tp:treatment-sec><!--Section generated to contain objects referenced in tp:taxon-treatment.--><fig id="F4" position="float" orientation="portrait"><label>Figures 22–24.</label><caption><p>Male palp of <italic><tp:taxon-name>Xerolycosa miniata</tp:taxon-name></italic> <bold>22</bold> <italic><tp:taxon-name>Xerolycosa mongolica</tp:taxon-name></italic> <bold>23</bold> and <italic><tp:taxon-name>Xerolycosa nemoralis</tp:taxon-name></italic> <bold>24</bold> <bold>22, 23a, 24</bold> retrolateral <bold>23b</bold> prolateral. <bold>23b</bold> after <xref ref-type="bibr" rid="B3">Chen et al. (1998)</xref>. (scale bar 0.1 mm).</p></caption><graphic xmlns:xlink="http://www.w3.org/1999/xlink" xlink:href="ZooKeys-119-011-g004.jpg" position="float" orientation="portrait" xlink:type="simple"/></fig><fig id="F5" position="float" orientation="portrait"><label>Figures 25–30.</label><caption><p>Male palp of <italic><tp:taxon-name>Xerolycosa nemoralis</tp:taxon-name></italic> <bold>25–26</bold> <italic><tp:taxon-name>Xerolycosa miniata</tp:taxon-name></italic> <bold>27–28</bold> and <italic><tp:taxon-name>Xerolycosa mongolica</tp:taxon-name></italic> <bold>29–30</bold> <bold>25, 27, 29</bold> bulbus, retrolateral <bold>26, 28, 30</bold> embolic division, ventral. Arrows indicate differences between <italic><tp:taxon-name>Xerolycosa miniata</tp:taxon-name></italic> and <italic><tp:taxon-name>Xerolycosa nemoralis.</tp:taxon-name></italic> Abbreviations: At– terminal apophysis; Co – conductor; Eb –base of embolus; Et – tip of embolus; Sd – seminal duct.</p></caption><graphic xmlns:xlink="http://www.w3.org/1999/xlink" xlink:href="ZooKeys-119-011-g005.jpg" position="float" orientation="portrait" xlink:type="simple"/></fig><fig id="F6" position="float" orientation="portrait"><label>Figures 31–42.</label><caption><p>Epigyne of <italic><tp:taxon-name>Xerolycosa miniata</tp:taxon-name></italic> <bold>31–34</bold> <italic><tp:taxon-name>Xerolycosa mongolica</tp:taxon-name></italic> <bold>35–38</bold> and <italic><tp:taxon-name>Xerolycosa nemoralis</tp:taxon-name></italic> <bold>39–42</bold> <bold>31, 33, 35, 37, 39, 41</bold> ventral <bold>32, 36, 40, 34, 38, 42</bold> dorsal. (<bold>36</bold> &amp; <bold>38</bold> holotype). Abbreviations: Re– receptaculum; Se– septum; Ss <italic>–</italic> septal stem;Wi – window of epigyne.</p></caption><graphic xmlns:xlink="http://www.w3.org/1999/xlink" xlink:href="ZooKeys-119-011-g006.jpg" position="float" orientation="portrait" xlink:type="simple"/></fig></tp:treatment-sec><ref-list><ref id="B3"><mixed-citation xmlns:xlink="http://www.w3.org/1999/xlink" xlink:type="simple"><person-group><name name-style="western"><surname>Chen</surname><given-names>J</given-names></name><name name-style="western"><surname>Song</surname><given-names>DX</given-names></name><name name-style="western"><surname>Kim</surname><given-names>JP</given-names></name></person-group> (<year>1998</year>)<article-title> Two new species and two new records of Chinese wolf spiders (Araneae: Lycosidae).</article-title><source>Korean Arachnology</source><volume>14</volume>(<issue>1</issue>): <fpage>70</fpage>–<lpage>76</lpage>. [also reprinted in Korean Arachnology 14(2): 66–72]</mixed-citation></ref><ref id="B20"><mixed-citation xmlns:xlink="http://www.w3.org/1999/xlink" xlink:type="simple"><person-group><name name-style="western"><surname>Schenkel</surname><given-names>E</given-names></name></person-group> (<year>1963</year>)<article-title> Ostasiatische Spinnen aus dem Muséum d'Histoire naturelle de Paris.</article-title><source>Mémoires du Museum national d'Histoire naturelle de Paris (Serie A, Zoologie) </source><volume>25</volume>: <fpage>1</fpage>-<lpage>481</lpage>.</mixed-citation></ref><ref id="B26"><mixed-citation xmlns:xlink="http://www.w3.org/1999/xlink" xlink:type="simple"><person-group><name name-style="western"><surname>Yu</surname><given-names>LM</given-names></name><name name-style="western"><surname>Song</surname><given-names>DX</given-names></name></person-group> (<year>1988</year>)<article-title> A revision of the Chinese spiders of the family Lycosidae (Araneae).</article-title><source>Sinozoologia </source><volume>6</volume>: <fpage>113</fpage>-<lpage>121</lpage>.</mixed-citation></ref><ref id="B9"><mixed-citation xmlns:xlink="http://www.w3.org/1999/xlink" xlink:type="simple"><person-group><name name-style="western"><surname>Logunov</surname><given-names>DV</given-names></name><name name-style="western"><surname>Marusik</surname><given-names>YM</given-names></name><name name-style="western"><surname>Koponen</surname><given-names>S</given-names></name></person-group> (<year>1998</year>)<article-title> A check-list of the spiders in Tuva, South Siberia with analysis of their habitat distribution.</article-title><source>Berichte des Naturwissenschaftlich Medizinischen Vereins in Innsbruck </source><volume>85</volume>: <fpage>125</fpage>-<lpage>159</lpage>.</mixed-citation></ref><ref id="B10"><mixed-citation xmlns:xlink="http://www.w3.org/1999/xlink" xlink:type="simple"><person-group><name name-style="western"><surname>Marusik</surname><given-names>YM</given-names></name><name name-style="western"><surname>Logunov</surname><given-names>DV</given-names></name><name name-style="western"><surname>Koponen</surname><given-names>S</given-names></name></person-group> (<year>2000</year>)<source> Spiders of Tuva, South Siberia.</source><publisher-name>IBPN FEB RAS</publisher-name>, <publisher-loc>Magadan</publisher-loc>, <lpage>252</lpage> pp.</mixed-citation></ref><ref id="B22"><mixed-citation xmlns:xlink="http://www.w3.org/1999/xlink" xlink:type="simple"><person-group><name name-style="western"><surname>Song</surname><given-names>DX</given-names></name><name name-style="western"><surname>Zhu</surname><given-names>MS</given-names></name><name name-style="western"><surname>Chen</surname><given-names>J</given-names></name></person-group> (<year>1999</year>)<source> The Spiders of China.</source><publisher-name>Hebei Science and Technology Publishing House</publisher-name>, <publisher-loc>Shijiazhuang</publisher-loc>, <lpage>640</lpage> pp.</mixed-citation></ref></ref-list></tp:taxon-treatment>
