# Supplementary material for: A survey of the East Palaearctic Lycosidae (Araneae). 9. Genus Xerolycosa Dahl, 1908 (Evippinae)
Source: Zookeys. 2011 Jul 15;(119):11–27. doi: 10.3897/zookeys.119.1706 (PMC3192426; doi:10.3897/zookeys.119.1706)
Supplement: XML Treatment for Xerolycosa nemoralis [file zookeys.119.1706-treatment4.xml]

<!DOCTYPE tp:taxon-treatment
  PUBLIC "-//TaxonX//DTD Taxonomic Treatment Publishing DTD v0 20100105//EN" "tax-treatment-NSO.dtd">
<tp:taxon-treatment xmlns:tp="http://www.plazi.org/taxpub"><tp:treatment-meta><mixed-citation publication-type="journal"><person-group><name><surname>Marusik</surname><given-names>Yuri M.</given-names></name><name><surname>Kovblyuk</surname><given-names>Mykola M.</given-names></name><name><surname>Koponen</surname><given-names>Seppo</given-names></name></person-group><article-title>A survey of the East Palaearctic Lycosidae (Araneae). 9. Genus <italic>Xerolycosa</italic> Dahl, 1908 (Evippinae)</article-title><source>Zookeys</source><day>15</day><month>7</month><year>2011</year><volume>2011</volume><issue>119</issue><fpage>11</fpage><lpage>27</lpage><pub-id pub-id-type="doi">10.3897/zookeys.119.1706</pub-id></mixed-citation></tp:treatment-meta><tp:nomenclature><tp:taxon-name>
                        <tp:taxon-name-part taxon-name-part-type="genus">Xerolycosa</tp:taxon-name-part>
                        <tp:taxon-name-part taxon-name-part-type="species">nemoralis</tp:taxon-name-part>
                        <object-id xmlns:xlink="http://www.w3.org/1999/xlink" xlink:type="simple">http://species-id.net/wiki/Xerolycosa_nemoralis</object-id>
                    </tp:taxon-name><tp:taxon-authority>(Westring, 1861)</tp:taxon-authority><xref ref-type="fig" rid="F1">Figs 4–5</xref><xref ref-type="bibr" rid="B2">8–9, 11–13</xref><xref ref-type="fig" rid="F3">14–17</xref><xref ref-type="fig" rid="F4">24</xref><xref ref-type="fig" rid="F5">25–26</xref><xref ref-type="fig" rid="F6">39–42</xref><tp:nomenclature-citation-list><tp:nomenclature-citation><tp:taxon-name>Lycosa nemoralis</tp:taxon-name><comment><xref ref-type="bibr" rid="B23">Westring, 1861</xref>: 472 (♂♀).</comment></tp:nomenclature-citation><tp:nomenclature-citation><tp:taxon-name>Xerolycosa nemoralis</tp:taxon-name><comment>: <xref ref-type="bibr" rid="B4">Dahl 1908</xref>: 361, f. 57 (♂♀).</comment></tp:nomenclature-citation><tp:nomenclature-citation><tp:taxon-name>Tarentula flavitibia</tp:taxon-name><comment><xref ref-type="bibr" rid="B19">Saito, 1934</xref>: 355, pl. 13, f. 31, pl. 15, f. 84 (♀).</comment></tp:nomenclature-citation><tp:nomenclature-citation><tp:taxon-name>Xerolycosa nemoralis</tp:taxon-name><comment>: <xref ref-type="bibr" rid="B6">Holm 1947</xref>: 23, pl. 4, f. 36–37, pl. 10, f. 25 (♂♀).</comment></tp:nomenclature-citation><tp:nomenclature-citation><tp:taxon-name>Saitocosa flavitibia</tp:taxon-name><comment>: <xref ref-type="bibr" rid="B18">Roewer 1960</xref>: 889.</comment></tp:nomenclature-citation><tp:nomenclature-citation><tp:taxon-name>Xerolycosa nemoralis</tp:taxon-name><comment>: <xref ref-type="bibr" rid="B27">Zyuzin 1985</xref>: 48, f. 15–16, 20–22 (♂♀).</comment></tp:nomenclature-citation><tp:nomenclature-citation><tp:taxon-name>Xerolycosa nemoralis</tp:taxon-name><comment>: <xref ref-type="bibr" rid="B13">Roberts 1985</xref>: 140, f. 61a (♂♀).<!--PageBreak--></comment></tp:nomenclature-citation><tp:nomenclature-citation><tp:taxon-name>Xerolycosa nemoralis</tp:taxon-name><comment>: <xref ref-type="bibr" rid="B14">Roberts 1995</xref>: 222, f. (♂♀).</comment></tp:nomenclature-citation><tp:nomenclature-citation><tp:taxon-name>Xerolycosa nemoralis</tp:taxon-name><comment>: <xref ref-type="bibr" rid="B15">Roberts 1998</xref>: 236, f. (♂♀).</comment></tp:nomenclature-citation><tp:nomenclature-citation><tp:taxon-name>Xerolycosa nemoralis</tp:taxon-name><comment>: <xref ref-type="bibr" rid="B1">Almquist 2005</xref>: 252, f. 246a-i (♂♀).</comment></tp:nomenclature-citation></tp:nomenclature-citation-list></tp:nomenclature><tp:treatment-sec sec-type="list of references"><p>For a complete list of references see <xref ref-type="bibr" rid="B11">Platnick (2011)</xref>.</p></tp:treatment-sec><tp:treatment-sec sec-type="Misidentification"><title>Misidentification.</title><p><italic><tp:taxon-name>Xerolycosa nemoralis</tp:taxon-name></italic>: <xref ref-type="bibr" rid="B25">Yin et al. 1997</xref>: 10, f. 3a-d (♀), refer to a species with unclear generic affinities.</p></tp:treatment-sec><tp:treatment-sec sec-type="Material examined"><title>Material examined.</title><p><bold>FINLAND</bold> (selected records from different parts of the range): 18♂♀ (ZMUT), Vuolijoki, Vuottolahti, Lapinniemi (<named-content xmlns:xlink="http://www.w3.org/1999/xlink" content-type="dwc:verbatimCoordinates" xlink:type="simple">64°13'N, 27°20'E</named-content>), 16.07.1972 (P.T. Lehtinen); 1♂ (ZMUT), Hammarland Sålis (<named-content xmlns:xlink="http://www.w3.org/1999/xlink" content-type="dwc:verbatimCoordinates" xlink:type="simple">60°15'N, 19°44'E</named-content>), dry forest, 26.06.-06.08.1971 (P.T. Lehtinen); 5♂ 4♀ (ZMUT), Turku Kärsämäki (<named-content xmlns:xlink="http://www.w3.org/1999/xlink" content-type="dwc:verbatimCoordinates" xlink:type="simple">60°30'N, 22°15'E</named-content>), forest, 24.04.-04.08.1972 (I. Oksala); 12♂♀ (ZMUT), Harjavalta, Sport center (<named-content xmlns:xlink="http://www.w3.org/1999/xlink" content-type="dwc:verbatimCoordinates" xlink:type="simple">61°17'N, 22°10'E</named-content>), pine forest, 09.07.-09.08.1992 (S. Koponen). <bold>RUSSIA:</bold> Adygeya:2 ♀ (TNU-2718/18), Caucasian State Reserve, env. kordon Guzeripl (<named-content xmlns:xlink="http://www.w3.org/1999/xlink" content-type="dwc:verbatimCoordinates" xlink:type="simple">44°00'N, 40°08'E</named-content>, ~ 670 m), <italic><tp:taxon-name>Abies</tp:taxon-name></italic> &amp; <italic><tp:taxon-name>Fagus</tp:taxon-name></italic> wood, 13–17.08.2009 (M.M. Kovblyuk); 2 ♀ (TNU-2719/3), Caucasian State Reserve, env. kordon Guzeripl (<named-content xmlns:xlink="http://www.w3.org/1999/xlink" content-type="dwc:verbatimCoordinates" xlink:type="simple">44°00'N, 40°08'E</named-content>, ~ 670 m), <italic><tp:taxon-name>Abies</tp:taxon-name></italic> &amp; <italic><tp:taxon-name>Fagus</tp:taxon-name></italic> wood, pitfalls, 16-23.08.2009 (M.M. Kovblyuk). Krasnoyarsk Prov.<bold>:</bold> 1♀ (IBPN), West Sayany Mts., Oiskiy Mt. Range, Buiba Riv., <named-content xmlns:xlink="http://www.w3.org/1999/xlink" content-type="dwc:verbatimCoordinates" xlink:type="simple">52°47'N, 93°18'E</named-content>, 1230 m, among stones, 20-21.06.1995 (Yu.M. Marusik). Sakhalin Island<bold>:</bold> 4♂ 4♀ 13 juv. (IBPN), SE part, Tsapko Vill. env., Zhdanko Mt. Range, <named-content xmlns:xlink="http://www.w3.org/1999/xlink" content-type="dwc:verbatimCoordinates" xlink:type="simple">48°06.051'N, 142°31.557'E</named-content>, h 220m, foothill of Vladimirovka Mt., stony debris along temporary creek, 1.08.2001 (Y.M.Marusik ); 5♂ 2♀ (IBPN), SE part, env. of<!--PageBreak--> Starodubskoye Vil., Naiba River mouth part, <named-content xmlns:xlink="http://www.w3.org/1999/xlink" content-type="dwc:verbatimCoordinates" xlink:type="simple">47°24.992'N, 142°45.384'E</named-content>, 23.07.2001 (Y.M.Marusik); 4♂ 5♀ (IBPN), SW part, Krilyon Peninsula, W shore, ca 5 km S of Shebunino Vil., Kitosia River mouth, <named-content xmlns:xlink="http://www.w3.org/1999/xlink" content-type="dwc:verbatimCoordinates" xlink:type="simple">36°22.536'N, 141°52.562'E</named-content>, 14-15.08.2001 (Y.M.Marusik). Magadan Area<bold>:</bold> 1♂ (IBPN), ca. 30 km N of Magadan, Dukcha River Valley, gravely bank, June 1995 (Y.M.Marusik). Kamchatka Province<bold>:</bold> 1♂ (IBPN), Kamchatka Peninsula, 10–12 km N of Paratunka Vil., Yelizovo Forestry, <named-content xmlns:xlink="http://www.w3.org/1999/xlink" content-type="dwc:verbatimCoordinates" xlink:type="simple">53.050°N, 158.225°E</named-content>, 15-28.07.2004 (A.S. Ryabukhin). No precise data: numerous males and females have been collected on five Kuril Islands<bold>:</bold> Kunashir, Iturup, Urup, Chirpoi and Paramushir.</p></tp:treatment-sec><tp:treatment-sec sec-type="Diagnosis"><title>Diagnosis.</title><p>The species differs distinctly from <italic><tp:taxon-name>Xerolycosa mongolica</tp:taxon-name></italic> by the pattern of its carapace, having longitudinal bands and stripes, and by having the anterior median eyes situated more closely together (less than one diameter of AME, more than one diameter in <italic><tp:taxon-name>Xerolycosa mongolica</tp:taxon-name></italic>). From <italic><tp:taxon-name>Xerolycosa miniata</tp:taxon-name></italic>, males can be distinguished by their longer seminal duct, rounded embolus, the sharply pointed process of the tegular apophysis <!--PageBreak-->and by the proportions of the epigyne (windows wider than high, whereas in <italic><tp:taxon-name>Xerolycosa miniata</tp:taxon-name></italic> they are higher than wide). <italic><tp:taxon-name>Xerolycosa nemoralis</tp:taxon-name></italic> females possess 2 retrolateral spines on femur I whereas the other species have only 2 prolateral spines.</p></tp:treatment-sec><tp:treatment-sec sec-type="Description"><title>Description.</title><sec sec-type="Male"><title>Male.</title><p>Total length 6.0 (5.5–6.8). Carapace: 2.9 (2.75–2.9) long, 2.0 (1.9–2.0) wide. Carapace length/femur IV ratio 1.23 (1.12–1.23). Habitus and pattern as in <xref ref-type="fig" rid="F1">Fig. 4</xref>.</p><p>Palp as in <xref ref-type="fig" rid="F3">Figs 14–17</xref>, <xref ref-type="fig" rid="F4">24</xref><xref ref-type="fig" rid="F5">–26</xref>, tip of cymbium with poorly developed spines, upper part of tegular apophysis with bill-shaped extension, embolus relatively thick, free part (=embolus proper) bent, tip modified.<!--PageBreak--></p><table-wrap position="float" orientation="portrait" id="T11"><caption><p>Length of leg segments:</p></caption><table><tbody><tr><th rowspan="1" colspan="1"/><th rowspan="1" colspan="1">femur</th><th rowspan="1" colspan="1">patella</th><th rowspan="1" colspan="1">tibia</th><th rowspan="1" colspan="1">metatarsus</th><th rowspan="1" colspan="1">tarsus</th><th rowspan="1" colspan="1">Total</th></tr><tr><td rowspan="1" colspan="1">I</td><td rowspan="1" colspan="1">1.85</td><td rowspan="1" colspan="1">0.85</td><td rowspan="1" colspan="1">1.5</td><td rowspan="1" colspan="1">1.55</td><td rowspan="1" colspan="1">1.05</td><td rowspan="1" colspan="1">6.8</td></tr><tr><td rowspan="1" colspan="1">II</td><td rowspan="1" colspan="1">1.85</td><td rowspan="1" colspan="1">0.85</td><td rowspan="1" colspan="1">1.35</td><td rowspan="1" colspan="1">1.4</td><td rowspan="1" colspan="1">1.1</td><td rowspan="1" colspan="1">6.55</td></tr><tr><td rowspan="1" colspan="1">III</td><td rowspan="1" colspan="1">1.7</td><td rowspan="1" colspan="1">0.8</td><td rowspan="1" colspan="1">1.25</td><td rowspan="1" colspan="1">1.75</td><td rowspan="1" colspan="1">1.05</td><td rowspan="1" colspan="1">6.55</td></tr><tr><td rowspan="1" colspan="1">IV</td><td rowspan="1" colspan="1">2.35</td><td rowspan="1" colspan="1">1.0</td><td rowspan="1" colspan="1">1.8</td><td rowspan="1" colspan="1">2.8</td><td rowspan="1" colspan="1">1.35</td><td rowspan="1" colspan="1">9.3</td></tr></tbody></table></table-wrap><table-wrap position="float" orientation="portrait" id="T12"><caption><p>Spination of legs:</p></caption><table><tbody><tr><th rowspan="1" colspan="1"/><th rowspan="1" colspan="1">femur</th><th rowspan="1" colspan="1">patella</th><th rowspan="1" colspan="1">tibia</th><th rowspan="1" colspan="1">metatarsus</th></tr><tr><td rowspan="1" colspan="1">I</td><td rowspan="1" colspan="1">2p+2r</td><td rowspan="1" colspan="1">1p+1r</td><td rowspan="1" colspan="1">1p+2r+3–2v</td><td rowspan="1" colspan="1">2p+1r+2–2v</td></tr><tr><td rowspan="1" colspan="1">II</td><td rowspan="1" colspan="1">2p+2r</td><td rowspan="1" colspan="1">1p+1r</td><td rowspan="1" colspan="1">2p+2r+2–2v</td><td rowspan="1" colspan="1">2p+1r+2–2v</td></tr><tr><td rowspan="1" colspan="1">III</td><td rowspan="1" colspan="1">2p+2r</td><td rowspan="1" colspan="1">1p+1r</td><td rowspan="1" colspan="1">2p+2r+2–2v</td><td rowspan="1" colspan="1">2p+2r+2–2v</td></tr><tr><td rowspan="1" colspan="1">IV</td><td rowspan="1" colspan="1">2p+1r</td><td rowspan="1" colspan="1">1p+1r</td><td rowspan="1" colspan="1">2p+2r+2–2v</td><td rowspan="1" colspan="1">2p+2r+3–2v</td></tr></tbody></table></table-wrap></sec><sec sec-type="Female"><title>Female</title><p>Total length 6.7 (6.4–7.1). Carapace: 3.25 (2.8–3.35) long, 2.25 (2.0–2.4) wide. Carapace length/femur IV ratio 1.18 (1.14–1.18). Habitus and pattern as in <xref ref-type="fig" rid="F1">Fig. 5</xref>.</p><p>Epigyne as in <xref ref-type="fig" rid="F6">Figs 39–42</xref>, windows wider than high, septum with rounded sides.</p><table-wrap position="float" orientation="portrait" id="T13"><caption><p>Length of leg segments:</p></caption><table><tbody><tr><th rowspan="1" colspan="1"/><th rowspan="1" colspan="1">femur</th><th rowspan="1" colspan="1">patella</th><th rowspan="1" colspan="1">tibia</th><th rowspan="1" colspan="1">metatarsus</th><th rowspan="1" colspan="1">tarsus</th><th rowspan="1" colspan="1">Total</th></tr><tr><td rowspan="1" colspan="1">I</td><td rowspan="1" colspan="1">2.25</td><td rowspan="1" colspan="1">1.0</td><td rowspan="1" colspan="1">1.75</td><td rowspan="1" colspan="1">1.7</td><td rowspan="1" colspan="1">1.3</td><td rowspan="1" colspan="1">8</td></tr><tr><td rowspan="1" colspan="1">II</td><td rowspan="1" colspan="1">2.15</td><td rowspan="1" colspan="1">0.95</td><td rowspan="1" colspan="1">1.65</td><td rowspan="1" colspan="1">1.65</td><td rowspan="1" colspan="1">1.3</td><td rowspan="1" colspan="1">7.7</td></tr><tr><td rowspan="1" colspan="1">III</td><td rowspan="1" colspan="1">2.15</td><td rowspan="1" colspan="1">0.9</td><td rowspan="1" colspan="1">1. 6</td><td rowspan="1" colspan="1">2.0</td><td rowspan="1" colspan="1">1.25</td><td rowspan="1" colspan="1">6.3</td></tr><tr><td rowspan="1" colspan="1">IV</td><td rowspan="1" colspan="1">2.75</td><td rowspan="1" colspan="1">1.05</td><td rowspan="1" colspan="1">2.2</td><td rowspan="1" colspan="1">3.25 </td><td rowspan="1" colspan="1">1.5</td><td rowspan="1" colspan="1">10.75</td></tr></tbody></table></table-wrap><table-wrap position="float" orientation="portrait" id="T14"><caption><p>Spination of legs:</p></caption><table><tbody><tr><th rowspan="1" colspan="1"/><th rowspan="1" colspan="1">femur</th><th rowspan="1" colspan="1">patella</th><th rowspan="1" colspan="1">tibia</th><th rowspan="1" colspan="1">metatarsus</th></tr><tr><td rowspan="1" colspan="1">I</td><td rowspan="1" colspan="1">2p+2r</td><td rowspan="1" colspan="1">1p</td><td rowspan="1" colspan="1">1p+3–2v</td><td rowspan="1" colspan="1">2p+2–2v</td></tr><tr><td rowspan="1" colspan="1">II</td><td rowspan="1" colspan="1">2p+2r</td><td rowspan="1" colspan="1">1p</td><td rowspan="1" colspan="1">1p+2–2v</td><td rowspan="1" colspan="1">2p+2–2v</td></tr><tr><td rowspan="1" colspan="1">III</td><td rowspan="1" colspan="1">2p+2r</td><td rowspan="1" colspan="1">1p+1r</td><td rowspan="1" colspan="1">2p+2r+2–2v</td><td rowspan="1" colspan="1">2p+2r+2–2v</td></tr><tr><td rowspan="1" colspan="1">IV</td><td rowspan="1" colspan="1">2p+1r</td><td rowspan="1" colspan="1">1p+1r</td><td rowspan="1" colspan="1">2p+1r+2–2v</td><td rowspan="1" colspan="1">2p+2r+3–2v</td></tr></tbody></table></table-wrap></sec></tp:treatment-sec><tp:treatment-sec sec-type="Comments"><title>Comments.</title><p>Judging from the figures, the record of <italic><tp:taxon-name>Xerolycosa nemoralis</tp:taxon-name></italic> by Yin et al. (1997: f. 3a-d) from China refers to another species and even a different genus.</p></tp:treatment-sec><tp:treatment-sec sec-type="Distribution"><title>Distribution.</title><p><italic><tp:taxon-name>Xerolycosa nemoralis</tp:taxon-name></italic> has a trans-Palaearctic boreo-nemoral range (<xref ref-type="bibr" rid="B10">Marusik et al. 2000</xref>) and occurs from the Iberian Peninsula to Kamchatka and the North Kuril Islands, north to the Polar Circle in Lapland and to central Yakutia, south to Azerbaijan and Honshu.</p><fig id="F4" position="float" orientation="portrait"><label>Figures 22–24.</label><caption><p>Male palp of <italic><tp:taxon-name>Xerolycosa miniata</tp:taxon-name></italic> <bold>22</bold> <italic><tp:taxon-name>Xerolycosa mongolica</tp:taxon-name></italic> <bold>23</bold> and <italic><tp:taxon-name>Xerolycosa nemoralis</tp:taxon-name></italic> <bold>24</bold> <bold>22, 23a, 24</bold> retrolateral <bold>23b</bold> prolateral. <bold>23b</bold> after <xref ref-type="bibr" rid="B3">Chen et al. (1998)</xref>. (scale bar 0.1 mm).</p></caption><graphic xmlns:xlink="http://www.w3.org/1999/xlink" xlink:href="ZooKeys-119-011-g004.jpg" position="float" orientation="portrait" xlink:type="simple"/></fig><fig id="F5" position="float" orientation="portrait"><label>Figures 25–30.</label><caption><p>Male palp of <italic><tp:taxon-name>Xerolycosa nemoralis</tp:taxon-name></italic> <bold>25–26</bold> <italic><tp:taxon-name>Xerolycosa miniata</tp:taxon-name></italic> <bold>27–28</bold> and <italic><tp:taxon-name>Xerolycosa mongolica</tp:taxon-name></italic> <bold>29–30</bold> <bold>25, 27, 29</bold> bulbus, retrolateral <bold>26, 28, 30</bold> embolic division, ventral. Arrows indicate differences between <italic><tp:taxon-name>Xerolycosa miniata</tp:taxon-name></italic> and <italic><tp:taxon-name>Xerolycosa nemoralis.</tp:taxon-name></italic> Abbreviations: At– terminal apophysis; Co – conductor; Eb –base of embolus; Et – tip of embolus; Sd – seminal duct.</p></caption><graphic xmlns:xlink="http://www.w3.org/1999/xlink" xlink:href="ZooKeys-119-011-g005.jpg" position="float" orientation="portrait" xlink:type="simple"/></fig><fig id="F6" position="float" orientation="portrait"><label>Figures 31–42.</label><caption><p>Epigyne of <italic><tp:taxon-name>Xerolycosa miniata</tp:taxon-name></italic> <bold>31–34</bold> <italic><tp:taxon-name>Xerolycosa mongolica</tp:taxon-name></italic> <bold>35–38</bold> and <italic><tp:taxon-name>Xerolycosa nemoralis</tp:taxon-name></italic> <bold>39–42</bold> <bold>31, 33, 35, 37, 39, 41</bold> ventral <bold>32, 36, 40, 34, 38, 42</bold> dorsal. (<bold>36</bold> &amp; <bold>38</bold> holotype). Abbreviations: Re– receptaculum; Se– septum; Ss <italic>–</italic> septal stem;Wi – window of epigyne.</p></caption><graphic xmlns:xlink="http://www.w3.org/1999/xlink" xlink:href="ZooKeys-119-011-g006.jpg" position="float" orientation="portrait" xlink:type="simple"/></fig></tp:treatment-sec><tp:treatment-sec><!--Section generated to contain objects referenced in tp:taxon-treatment.--><fig id="F1" position="float" orientation="portrait"><label>Figures 1–7.</label><caption><p>General appearance of <italic><tp:taxon-name>Xerolycosa mongolica</tp:taxon-name></italic> <bold>1–3</bold> <italic><tp:taxon-name>Xerolycosa nemoralis</tp:taxon-name></italic> <bold>4–5</bold> and <italic><tp:taxon-name>Xerolycosa miniata</tp:taxon-name></italic> <bold>6–7</bold> <bold>1, 5, 7</bold> female, dorsal <bold>2, 4, 6</bold> male, dorsal <bold>3</bold> male, ventral.</p></caption><graphic xmlns:xlink="http://www.w3.org/1999/xlink" xlink:href="ZooKeys-119-011-g001.jpg" position="float" orientation="portrait" xlink:type="simple"/></fig><fig id="F3" position="float" orientation="portrait"><label>Figures 14–21.</label><caption><p>Male palp of <italic><tp:taxon-name>Xerolycosa nemoralis</tp:taxon-name></italic> <bold>14–17</bold> and <italic><tp:taxon-name>Xerolycosa mongolica</tp:taxon-name></italic> <bold>18–21</bold>. <bold>14, 18</bold> whole palp, ventral <bold>15, 19</bold> – bulbus, lateral <bold>16, 20</bold> embolic division, ventral and ventro-retrolateral <bold>17, 21</bold> whole palp, apical. Abbreviations: At– terminal apophysis; Co – conductor; Eb– base of embolus; Et – tip of embolus; St– subtegulum; Ta – tegular apophysis; Te– tegular extension.</p></caption><graphic xmlns:xlink="http://www.w3.org/1999/xlink" xlink:href="ZooKeys-119-011-g003.jpg" position="float" orientation="portrait" xlink:type="simple"/></fig></tp:treatment-sec><ref-list><ref id="B2"><mixed-citation xmlns:xlink="http://www.w3.org/1999/xlink" xlink:type="simple"><person-group><name name-style="western"><surname>Bonnet</surname><given-names>P</given-names></name></person-group> (<year>1959</year>)<article-title> Bibliographia araneorum. </article-title><source>Toulouse </source><volume>2</volume> (<issue>5</issue>): <fpage>4231</fpage>-<lpage>5058</lpage>.</mixed-citation></ref><ref id="B3"><mixed-citation xmlns:xlink="http://www.w3.org/1999/xlink" xlink:type="simple"><person-group><name name-style="western"><surname>Chen</surname><given-names>J</given-names></name><name name-style="western"><surname>Song</surname><given-names>DX</given-names></name><name name-style="western"><surname>Kim</surname><given-names>JP</given-names></name></person-group> (<year>1998</year>)<article-title> Two new species and two new records of Chinese wolf spiders (Araneae: Lycosidae).</article-title><source>Korean Arachnology</source><volume>14</volume>(<issue>1</issue>): <fpage>70</fpage>–<lpage>76</lpage>. [also reprinted in Korean Arachnology 14(2): 66–72]</mixed-citation></ref><ref id="B23"><mixed-citation xmlns:xlink="http://www.w3.org/1999/xlink" xlink:type="simple"><person-group><name name-style="western"><surname>Westring</surname><given-names>N</given-names></name></person-group> (<year>1861</year>)<source> Araneae Svecicae.</source><publisher-loc>Gothoburgi</publisher-loc>, <lpage>615</lpage> pp.</mixed-citation></ref><ref id="B4"><mixed-citation xmlns:xlink="http://www.w3.org/1999/xlink" xlink:type="simple"><person-group><name name-style="western"><surname>Dahl</surname><given-names>F</given-names></name></person-group> (<year>1908</year>)<article-title> Araneae, Spinnen.</article-title><source>Die Süsswasserfauna Deutschlands </source><volume>12</volume>: <fpage>1</fpage>-<lpage>12</lpage>.</mixed-citation></ref><ref id="B19"><mixed-citation xmlns:xlink="http://www.w3.org/1999/xlink" xlink:type="simple"><person-group><name name-style="western"><surname>Saito</surname><given-names>S</given-names></name></person-group> (<year>1934</year>)<article-title> Spiders from Hokkaido.</article-title><source>Journal of the Faculty of Agriculture, HokkaidoImperial University </source><volume>33</volume>: <fpage>267</fpage>-<lpage>362</lpage>.</mixed-citation></ref><ref id="B6"><mixed-citation xmlns:xlink="http://www.w3.org/1999/xlink" xlink:type="simple"><person-group><name name-style="western"><surname>Holm</surname><given-names>Å</given-names></name></person-group> (<year>1947</year>)<source> Svensk Spindelfauna III.</source><publisher-name>Oxyopidae, Lycosidae, Pisauridae. Entomologiska föreningen</publisher-name>, <publisher-loc>Stockholm</publisher-loc>, <lpage>48</lpage> pp.</mixed-citation></ref><ref id="B18"><mixed-citation xmlns:xlink="http://www.w3.org/1999/xlink" xlink:type="simple"><person-group><name name-style="western"><surname>Roewer</surname><given-names>CF</given-names></name></person-group> (<year>1960</year>)<article-title> Araneae Lycosaeformia II (Lycosidae) (Fortsetzung und Schluss). Exploration du Parc national de Upemba Mission G. F.</article-title><source>de Witte </source><volume>55</volume>: <fpage>519</fpage>-<lpage>1040</lpage>.</mixed-citation></ref><ref id="B27"><mixed-citation xmlns:xlink="http://www.w3.org/1999/xlink" xlink:type="simple"><person-group><name name-style="western"><surname>Zyuzin</surname><given-names>AA</given-names></name></person-group> (<year>1985</year>)<article-title> Genus and subfamily criteria in the taxonomy of spiders of the family Lycosidae (Aranei), with descriptions of a new genus and two new sub-families.</article-title><source>Trudy Zoologicheskogo Instituta Akademii Nauk SSSR</source><volume>139</volume>: <fpage>40</fpage>–<lpage>51</lpage>. [in Russian]</mixed-citation></ref><ref id="B13"><mixed-citation xmlns:xlink="http://www.w3.org/1999/xlink" xlink:type="simple"><!--PageBreak--><person-group><name name-style="western"><surname>Roberts</surname><given-names>MJ</given-names></name></person-group> (<year>1985</year>)<source> The spiders of Great Britain and Ireland, Volume 1: Atypidae to Theridiosomatidae.</source><publisher-name>Harley Books</publisher-name>, <publisher-loc>Colchester</publisher-loc>, <lpage>229</lpage> pp.</mixed-citation></ref><ref id="B14"><mixed-citation xmlns:xlink="http://www.w3.org/1999/xlink" xlink:type="simple"><person-group><name name-style="western"><surname>Roberts</surname><given-names>MJ</given-names></name></person-group> (<year>1995</year>)<source> Collins Field Guide: Spiders of Britain &amp; Northern Europe.</source><publisher-name>HarperCollins</publisher-name>, <publisher-loc>London</publisher-loc>, <lpage>383</lpage> pp.</mixed-citation></ref><ref id="B15"><mixed-citation xmlns:xlink="http://www.w3.org/1999/xlink" xlink:type="simple"><person-group><name name-style="western"><surname>Roberts</surname><given-names>MJ</given-names></name></person-group> (<year>1998</year>)<source> Spinnengids.</source><publisher-name>Tirion</publisher-name>, <publisher-loc>Baarn</publisher-loc>, <lpage>397</lpage> pp.</mixed-citation></ref><ref id="B1"><mixed-citation xmlns:xlink="http://www.w3.org/1999/xlink" xlink:type="simple"><person-group><name name-style="western"><surname>Almquist</surname><given-names>S</given-names></name></person-group> (<year>2005</year>)<article-title> Swedish Araneae, part 1: families Atypidae to Hahniidae Linyphiidae excluded).</article-title><source>Insect Systematics and Evolution</source><volume>62</volume>(<issue>Suppl.</issue>): <fpage>1</fpage>–<lpage>284</lpage>.</mixed-citation></ref><ref id="B11"><mixed-citation xmlns:xlink="http://www.w3.org/1999/xlink" xlink:type="simple"><person-group><name name-style="western"><surname>Platnick</surname><given-names>NI</given-names></name></person-group> (<year>2011</year>)<source> The world spider catalog, version 11.5. American Museum of Natural History.</source><ext-link ext-link-type="uri" xlink:href="http://research.amnh.org/entomology/spiders/catalog/index.html" xlink:type="simple">http://research.amnh.org/entomology/spiders/catalog/index.html</ext-link></mixed-citation></ref><ref id="B25"><mixed-citation xmlns:xlink="http://www.w3.org/1999/xlink" xlink:type="simple"><person-group><name name-style="western"><surname>Yin</surname><given-names>CM</given-names></name><name name-style="western"><surname>Peng</surname><given-names>XJ</given-names></name><name name-style="western"><surname>Xie</surname><given-names>LP</given-names></name><name name-style="western"><surname>Bao</surname><given-names>YH</given-names></name><name name-style="western"><surname>Wang</surname><given-names>JF</given-names></name></person-group> (<year>1997</year>)<source> Lycosids in China (Arachnida: Araneae).</source><publisher-name>Hunan Normal University Press</publisher-name>, <lpage>317</lpage> pp.</mixed-citation></ref><ref id="B10"><mixed-citation xmlns:xlink="http://www.w3.org/1999/xlink" xlink:type="simple"><person-group><name name-style="western"><surname>Marusik</surname><given-names>YM</given-names></name><name name-style="western"><surname>Logunov</surname><given-names>DV</given-names></name><name name-style="western"><surname>Koponen</surname><given-names>S</given-names></name></person-group> (<year>2000</year>)<source> Spiders of Tuva, South Siberia.</source><publisher-name>IBPN FEB RAS</publisher-name>, <publisher-loc>Magadan</publisher-loc>, <lpage>252</lpage> pp.</mixed-citation></ref></ref-list></tp:taxon-treatment>
